# Supplementary material for: MADS-Box Subfamily Gene GmAP3 from Glycine max Regulates Early Flowering and Flower Development
Source: Int J Mol Sci. 2023 Feb 1;24(3):2751. doi: 10.3390/ijms24032751 (PMC9917172; doi:10.3390/ijms24032751)
Supplement: Supplementary file 1 [file ijms-24-02751-s001.zip]

Archive with 6 entries (6 files):
- Figure S1.png
- Figure S2.png
- Figure S3.png
- Figure S4.png
- Figure S5.png
- Table S1 (All Primers).pdf
